# Supplementary material for: Dual Neuroprotective and Nephroprotective Effects of Mucuna pruriens, Moringa oleifera, and Silybum marianum (Milk Thistle) via Modulation of PI3K/AKT/mTOR and Nrf2/NF-κB Pathways in a Murine Comorbid PD–AKI Model
Source: Int J Mol Sci. 2026 Apr 30;27(9):4021. doi: 10.3390/ijms27094021 (PMC13163383; doi:10.3390/ijms27094021)
Supplement: Supplementary file 1 [file ijms-27-04021-s001.zip]

Archive with 1 entries (1 files):
- ijms-4254197-supplementary.pdf
